# Supplementary material for: Hepatitis A Seroprevalence Among HIV-Exposed and Unexposed Pediatric Populations in South Africa
Source: Vaccines (Basel). 2024 Nov 13;12(11):1276. doi: 10.3390/vaccines12111276 (PMC11598911; doi:10.3390/vaccines12111276)
Supplement: Supplementary file 1 [file vaccines-12-01276-s001.zip]

Archive with 3 entries (3 files):
- Supplementary Table S1_Amponsah-Dacosta.pdf
- Supplementary Table S2_Amponsah-Dacosta.pdf
- Supplementary Table S3_Amponsah-Dacosta.pdf
